# Supplementary material for: Perception of National Youth Service Corps (NYSC) among corps medical doctors in Nigeria: a cross-sectional study
Source: BMC Med Educ. 2023 Mar 15;23:162. doi: 10.1186/s12909-023-04135-1 (PMC10018959; doi:10.1186/s12909-023-04135-1)
Supplement: Supplementary file 1 — Supplementary Material 1 [file 12909_2023_4135_MOESM1_ESM.xlsx]

## Sheet: Cleaned
DATASET OF THE STUDY
State_of_Residence	State_of_Deployment	Year_of_Gradaution	Location_Of_School	Medical_School	Age	Sex	Marital_status	Tribe	Religion	Did_You_Look_Forward_To_NYSC	Length_of_Time_in_Service	Deployed_to_any_of_the_four_Preferred_states	If_Yes_Which_one	Applied_For_Relocation	If_Yes_Successful_Relocation	If_Unsuccessful_Why	Any_Harrassment	If_Yes_By_PPA_Staff	If_Yes_By_Military_or_Paramilitary	If_Yes_By_Locals	If_Yes_By_NYSC_Official	IF_Yes_Harrassment_Type	If_Yes_Harrassment_Where	PPA_Type	Nature_Of_PPA	Any_Challenges_At_PPA	Challenges_Others	Challenges_Overworked	Challenges_Poor_Security	Challenges_No_Accommodation	Challenge_Transportation	Challenge_Poor_remuneration	Challenge_Exploitation	PPA_Treatment	Any_attempt_to_Change_PPA	Successful_change_of_PPA	Does_your_PPA_pay	If_yes_to_pay_range	Did_your_PPA_Accommodate_you	If_yes_how_is_the_Accommodation_Specify	Do_you_feel_safe_at_the_Accommodation	Do_you_take_Call_Duty	If_yes_to_Call_duty_how_often_on_the_average	Do_Extra_work_To_Make_More_Money	Any_benefits_from_the_service_year_so_far	Benefit_Others	Benefit_Permanent_Job_offers	Benefit_Exposure	Benefit_New_Language
24	23	2019	2	24	23	2	3	3	1	2	2	2		1	2	2	2							1	2	1	2	2	2	2	2	1	1	2	1	2	2		1	1	1	1	3	1	1	2	2	2	2
27	10	2019	2	2	26	1	3	3	2	1	2	1	4	1	2	2	2							1	1	1	2	2	1	2	2	1	1	3	2		2		1	2	2	1	4	1	2
24	5	2019	2	21	26	2	3	3	1	1	2	1	2	1	2	2	2							1	2	1	2	2	2	2	2	1	2	2	2		2		1	1	1	2		1	1	2	2	1	1
30	31	2019	2	2	27	1	3	3	2	2	2	1	4	1	2	2	1	2	1	2	2	2	1	1	2	1	2	2	1	1	2	1	1	3	1	2	2		2			1	3	1	2
27	9	2018	2	2	27	1	3	3	1	2	2	2		1	2	2	1	2	1	2	2	2	1	1	1	1	2	2	1	1	2	1	2	3	1	2	2		2			1	3	1	1	2	2	2	1
24	3	2018	1	1	28	2	3	3	1	2	2	1	3	1	2	2	2							1	1	1	2	2	2	1	2	1	2	2	1	1	2		2			2		1	2
30	4	2020	2	31	28	2	3	3	1	2	1	2		1	2	2	1	2	2	2	1	2	2	1	1	1	2	2	2	1	2	1	2	1	2		2		2			2		1	1	2	2	1	1
18	31	2019	2	31	31	1	3	3	1	2	2	2		1	2	2	1	1	1	2	1	2	1	1	1	1	2	2	1	1	2	1	1	3	2		2		2			2		1	1	2	2	2	2
10	11	2019	2	20	25	2	3	2	1	2	1	1	4	1	2	2	2							1	2	1	2	2	1	2	2	1	2	3	1	2	2		1	3	2	1	4	1	2
27	25	2018	2	2	26	2	3	2	1	1	2	2		1	2	2	2							1	2	1	2	1	2	1	2	1	2	2	2		2		2			1	1	1	1	2	2	2	1
24	31	2019	2	21	27	2	3	2	3	1	2	1	1	1	2	2	1	2	1	2	1	5	1	1	1	1	2	2	2	2	2	1	1	2	1	2	2		1	2	2	2		1	1	2	1	2	1
24	12	2017	2	18	30	1	3	2	1	2	1	2		1	2	2	2							4	1	1	2	2	1	1	2	1	1	3	1	2	2		1	3	2	1	4	1	1	2	2	2	2
31	25	2019	2	19	27	1	2	1	2	1	2	1	2	1	2	2	1	1	1	2	1	2	1	1	2	1	2	2	1	2	2	1	1	2	2		2		1	2	1	1	4	1	1	2	2	2	2
15	23	2020	2	7	27	1	3	1	2	1	2	2		1	2	2	1	2	2	2	1	2	1	1	2	1	2	2	2	1	2	1	2	2	1	2	2		2			2		1	1	2	2	2	2
0	20	2019	2	11	28	1	3	1	2	1	2	2		1	2	2	2							1	2	1	2	2	2	2	2	1	2	2	2		2		1	1	1	1	2	1	1	2	2	1	2
5	32	2019	2	7	28	1	3	1	2	2	2	1	4	1	2	2	1	2	2	2	1	5	2	1	2	1	1	1	2	1	2	1	1	3	2		2		2			1	4	1	2
8	18	2019	2	7	24	2	3	0	2	2	1	2		1	2	2	1	2	2	2	1	1	1	1	1	1	2	2	1	2	2	1	2	2	1	2	2		1	2	2	1	4	1	2
12	17	2019	2	2	28	1	3	0	1	2	1	2		1	2	2	2							1	1	1	2	2	1	1	2	1	1	3	1	2	2		2			1	3	1	2
6	1	2019	2	20	28	2	3	0	1	2	1	2		1	2	2	2							1	3	1	1	2	2	2	2	1	2	2	2		2		1	2	1	1	1	2	2
8	18	2019	2	7	28	1	3	0	1	2	2	1	1	1	2	2	1	2	1	2	1	2	1	1	3	1	2	2	2	2	2	1	1	3	1	2	2		2			1	3	1	1	2	2	2	2
15	11	2019	2	3	29	1	3	0	2	2	2	1	4	1	2	2	2							1	2	1	1	2	1	2	2	1	2	2	2		2		1	3	1	2		1	1	2	2	1	2
31	17	2018	2	5	29	1	3	0	1	2	2	1	1	1	2	2	2							1	1	1	2	2	2	2	2	1	2	2	2		2		1	2	1	2		1	1	2	2	2	2
8	8	2019	2	7	29	2	3	0	2	2	1	2		1	2	2	1	2	2	2	1	1	2	1	2	1	2	2	2	2	2	1	1	1	2		2		2			1	1	1	1	2	2	1	2
31	32	2020	2	17	28	1	3	0	1	1	1	2		1	2	1	2							1	1	1	2	2	2	2	2	1	1	3	1	2	2		1	2	1	2		1	1	2	2	1	2
30	30	2019	2	2	24	2	3	3	1	2	1	2		2			2							1	3	1	2	2	2	1	2	1	2	2	2		2		2			2		1	1	2	2	1	2
30	30	2019	2	2	25	2	2	3	1	2	2	2		2			1	1	2	2	1	1	2	1	1	1	2	2	1	1	2	1	1	2	2		2		2			2		1	2
27	27	2019	2	2	25	2	3	3	1	2	1	2		1	1		2							1	2	1	2	2	2	2	2	2	2	2	2		2		2			2		1	2
30	30	2019	2	2	26	1	3	3	1	2	2	2		2			2							1	2	1	2	2	2	2	2	2	2	2	1	2	2		1	2	2	1	2	2	1	2	2	1	2
13	3	2018	2	2	29	1	3	3	1	1	2	1	3	1	1		2							1	2	1	2	2	2	2	2	1	1	3	2		2		1	3	1	1	4	2	1	2	2	1	1
27	8	2019	2	7	30	1	3	3	2	2	2	1	2	1	1		1	2	2	2	1	1	2	1	3	1	2	2	2	1	2	2	1	2	2		2		2			1	1	1	1	2	2	2	2
10	4	2019	2	13	25	1	3	2	1	2	1	1	3	2			1	2	1	2	2	2	1	1	2	1	2	2	2	1	2	1	1	2	2		2		2			2		1	2
4	6	2019	2	15	25	2	3	2	1	2	2	1	3	2			2							1	1	1	2	2	2	2	2	1	1	2	1	1	2		1	2	1	1	4	2	1	2	2	1	2
14	14	2018	2	18	25	2	2	2	1	2	2	1	1	2			1	2	2	2	1	1	2	1	1	1	2	2	2	1	2	1	2	2	2		2		2			2		1	1	2	2	1	2
14	14	2018	2	18	25	2	3	2	1	2	1	2		2			2							1	1	1	2	2	2	1	2	1	1	2	2		2		2			2		2	1	2	2	1	2
14	14	2018	2	2	26	1	3	2	1	2	2	2		1	1		1	2	1	2	2	2	1	1	2	1	2	2	2	1	2	1	1	2	2		2		2			2		1	2
4	11	2019	2	2	27	1	3	2	1	2	2	2		2			2							1	2	1	2	2	2	1	2	1	2	3	1	2	2		2			2		1	1	2	2	2	2
10	4	2019	2	18	28	1	3	2	1	1	1	2		2			1	1	2	1	2	5	2	1	1	1	1	2	1	2	2	1	1	2	2		2		1	3	2	1	4	1	1	2	2	2	2
14	16	2018	2	18	28	1	3	2	1	2	1	2		1	1		2							1	2	1	2	2	1	1	2	1	1	3	2		2		2			1	4	1	1	2	2	1	2
4	10	2019	2	15	29	2	3	2	1	1	1	2		2			1	2	2	1	2	5	2	1	2	1	2	2	1	2	2	1	2	3	1	2	2		1	3	2	1	2	2	1	2	2	2	2
14	22	2018	2	18	29	1	3	2	1	1	2	1	2	2			1	1	2	2	2	1	2	1	3	1	2	2	2	1	2	2	1	3	2		2		2			1	3	1	1	2	2	1	2
11	4	2019	2	23	29	1	3	2	1	2	1	2		1	1		2							1	1	1	2	2	2	1	2	1	2	2	2		2		2			2		1	1	2	2	1	2
32	32	2018	2	6	29	1	3	2	1	2	1	2		2			1	2	1	2	1	1	1	1	1	1	2	2	2	1	2	1	1	3	2		2		2			2		1	2
4	4	2019	2	27	31	2	2	2	1	1	2	2		2			2							1	1	1	2	2	1	2	2	1	2	2	2		2		2			2		1	1	2	2	2	2
18	18	2019	1	1	25	1	3	1	2	2	2	2		2			2							1	1	1	2	2	2	1	2	1	2	3	1	2	2		2			2		1	2
19	19	2018	2	10	26	2	2	1	2	2	2	2		2			1	1	2	2	2	1	2	1	1	1	2	2	2	2	2	1	2	2	2		2		2			2		1	1	2	2	2	2
19	4	2019	2	10	27	1	3	1	2	1	1	2		1	1		1	2	2	1	2	1	2	1	1	1	2	2	2	1	2	2	1	3	1	2	2		2			2		1	1	2	2	1	2
19	19	2019	2	10	27	1	3	1	2	2	1	1	1	1	1		1	2	1	2	2	1	2	1	2	1	2	2	2	2	2	1	2	2	1	2	2		1	3	2	1	2	1	1	2	2	2	2
19	19	2018	2	10	28	2	3	1	2	2	1	1	1	1	1		1	2	2	2	1	1	1	1	1	1	2	2	2	2	2	1	2	1	2		2		2			2		1	2
31	2	2019	2	5	29	1	3	1	1	2	1	2		2			2							1	3	1	2	2	2	1	2	2	1	3	2		2		2			1	1	1	1	2	2	1	2
15	5	2019	1	1	30	1	2	1	2	2	2	2		1	1		2							1	1	1	2	2	1	2	2	1	2	2	2		2		1	2	2	1	4	1	1	2	2	1	2
19	19	2018	2	10	31	1	2	1	2	1	2	1	1	2			1	1	2	2	1	2	1	1	1	1	2	2	1	1	2	1	1	3	2		2		2			2		1	1	2	2	1	2
0	0	2019	1	1	24	2	3	0	2	2	2	2		2			1	1	2	2	2	1	2	1	1	1	2	2	2	2	2	1	1	2	2		2		2			2		1	1	2	2	1	2
10	10	2018	2	13	25	2	3	0	1	2	1	2		2			1	1	2	2	2	1	2	1	2	1	2	2	2	1	2	1	1	3	1	2	2		2			1	3	1	2
35	35	2019	2	7	25	2	3	0	2	1	1	2		1	1		1	2	1	2	2	2	1	1	1	1	2	2	2	1	2	1	2	2	2		2		2			2		1	1	2	2	1	2
32	6	2019	2	16	26	2	3	0	1	2	1	1	1	2			1	2	2	1	2	2	2	1	2	1	2	2	1	1	2	1	2	2	1	1	2		2			1	1	1	1	2	2	2	2
35	18	2019	2	7	26	2	3	0	2	2	2	2		1	1		2							1	3	1	2	2	2	1	2	1	2	2	1	1	2		2			2		2	1	2	2	2	2
8	35	2019	2	9	26	2	3	0	1	1	2	2		2			2							1	2	1	2	2	2	2	2	1	2	3	2		2		1	1	1	1	4	1	2
9	4	2019	2	16	27	2	3	0	1	1	1	2		2			2							1	2	1	1	2	2	2	2	1	2	2	2		2		1	2	2	1	1	2	1	2	2	1	2
25	5	2018	2	5	27	2	3	0	1	2	2	1	3	2			2							1	1	1	2	2	2	2	2	1	1	3	2		2		1	2	1	2		1	2
18	10	2019	2	11	28	2	3	0	1	2	2	1	1	2			1	1	2	1	2	4	2	1	2	1	2	2	1	1	2	1	1	2	1	2	2		1	3	1	1	4	1	1	2	2	1	2
6	33	2020	2	6	28	1	3	0	1	2	1	2		1	1		2							1	1	1	2	1	2	2	2	1	1	2	2		2		2			1	1	1	1	2	2	1	2
3	3	2018	1	1	29	2	3	0	1	2	2	1	1	1	1		2							1	1	1	2	2	2	2	2	1	2	1	2		2		2			2		1	1	2	2	1	1
0	0	2018	1	1	29	1	3	0	2	1	2	1	1	2			2							1	2	1	2	2	2	2	2	2	2	1	2		2		2			1	3	2	1	2	2	2	2
15	2	2020	2	3	29	1	3	0	2	1	2	2		2			2							1	2	1	2	2	2	2	2	1	2	2	2		2		1	1	1	1	4	2	1	2	2	2	2
15	17	2019	2	3	29	1	3	0	1	1	1	1	4	2			1	2	2	2	1	2	1	1	3	1	2	2	2	1	2	1	1	3	2		2		2			1	2	1	1	2	2	1	2
15	8	2019	2	7	29	1	3	0	1	1	2	2		2			1	2	2	2	1	1	3	1	2	1	2	2	2	2	2	1	2	3	2		2		1	2	1	1	2	1	1	2	2	2	2
0	0	2015	1	1	30	1	3	0	1	2	2	1	1	2			1	1	1	2	1	5	1	2	1	1	2	2	1	1	2	1	1	2	2		2		2			1	1	1	2
0	0	2018	2	19	26	2	2	0	2	2	2	2		2			1	2	2	2	1	2	1	1	3	2								1	2		2		2			1	3	2	1	2	2	1	2
0	32	2019	2	9	28	2	3	3	1	2	1	1	1	1	2	2	2							1	1	1	2	2	2	2	2	2	2	2	2		1	1	1	2	1	2		1	1	2	2	1	2
0	25	2019	2	25	25	2	3	2	1	1	2	1	1	1	2	2	1	1	1	2	1	4	2	1	2	1	2	2	1	2	2	1	1	3	2		1	1	1	2	2	1	4	2	1	2	2	2	2
31	32	2019	2	17	26	1	4	1	2	2	1	2		1	2	2	1	2	2	1	1	1	1	1	2	1	2	2	2	1	2	1	2	2	2		1	1	2			2		2	2
15	22	2019	2	7	29	1	3	1	2	1	1	1	4	1	2	2	2							2	2	1	2	2	2	2	2	2	1	2	2		1	1	1	2	1	1	4	1	1	2	2	1	2
35	13	2019	2	11	28	1	2	0	2	2	1	1	3	1	2	2	2							1	2	1	2	2	2	2	2	2	1	1	2		1	1	1	2	1	1	3	2	1	2	2	2	1
12	31	2019	2	14	28	1	3	0	1	2	2	2		1	2	2	2							1	3	1	2	2	2	1	2	1	2	2	2		1	1	2			1	3	1	1	2	2	2	2
0	0	2019	2	9	25	2	3	3	1	2	1	1	1	2			2							1	1	1	2	2	2	2	2	1	2	2	1	1	1	1	2			2		1	1	2	2	2	2
27	0	2018	1	1	27	2	3	3	1	2	2	1	1	1	1		2							1	1	1	2	2	2	2	2	2	2	2	1	2	1	1	1	1	1	2		1	1	2	2	1	2
28	29	2019	2	6	27	1	3	3	1	2	1	2		1	1		1	2	1	2	2	2	1	1	2	1	2	2	2	1	2	1	2	2	2		1	1	2			1	3	2	1	2	2	1	2
30	6	2018	2	21	28	1	3	3	1	2	1	2		2			2							1	1	1	1	2	2	2	2	1	2	2	2		1	1	1	3	2	2		2	1	2	2	1	2
24	0	2019	2	24	28	2	3	3	1	1	1	2		1	1		1	1	2	2	2	1	2	1	3	1	2	2	2	1	2	1	1	3	1	2	1	1	2			1	2	1	1	2	2	2	2
4	0	2019	2	25	25	2	3	2	1	1	2	2		2			2							1	2	1	2	2	2	1	2	1	2	2	2		1	1	2			2		1	1	2	2	1	2
30	30	2019	2	2	26	2	2	2	1	2	2	2		2			1	2	2	2	1	1	2	1	1	1	2	2	2	2	2	1	2	2	1	1	1	1	2			2		1	1	2	2	2	2
14	31	2017	1	1	28	2	3	2	1	2	2	2		2			1	1	2	2	2	1	2	4	3	1	2	2	2	2	2	2	1	2	2		1	1	1	2	1	2		2	1	2	2	1	2
32	6	2019	2	6	31	2	3	2	1	2	2	2		2			1	1	2	2	2	3	2	1	2	1	2	2	1	1	2	1	1	2	1	1	1	1	1	3	2	1	3	1	1	2	2	2	2
5	17	2019	2	10	26	2	3	1	2	2	2	1	3	1	1		1	2	2	2	1	1	1	2	2	1	2	2	2	1	2	2	1	2	2		1	1	2			2		1	1	2	2	1	2
24	18	2019	2	11	26	2	3	1	2	2	2	1	3	2			2							1	3	1	2	2	2	1	2	1	2	2	2		1	1	2			2		1	2
31	31	2020	2	11	27	1	3	1	2	1	2	2		1	1		1	2	1	2	2	2	2	1	2	1	2	2	2	1	2	2	1	2	1	2	1	1	2			1	3	1	1	2	2	1	2
0	0	2020	2	7	26	2	3	0	2	1	1	1	1	2			2							1	3	1	2	2	2	1	2	2	2	1	1	2	1	1	2			2		1	1	2	2	1	2
18	20	2019	2	9	26	2	3	0	1	1	1	1	3	2			1	2	1	2	1	2	2	3	2	1	2	2	2	2	2	2	2	2	2		1	1	1	1	1	2		2	1	2	2	2	2
31	17	2019	2	5	30	1	3	0	1	1	2	1	2	2			2							1	1	1	2	1	2	2	2	1	2	2	1	2	1	1	1	3	2	1	4	1	1	2	2	1	2
15	2	2020	2	3	31	1	3	0	2	1	1	1	1	2			2							1	2	1	2	2	1	2	2	2	2	1	2		1	1	1	2	1	1	2	1	1	2	2	2	2
28	23	2019	2	8	28	1	3	3	1	2	2	1	3	2			2							1	1	2								1	2		1	1	1	2	1	2		1	1	2	2	2	2
14	4	2019	2	15	25	2	3	2	1	2	1	2		2			1	2	1	2	2	2	1	1	1	1	2	2	2	2	2	1	2	2	1	1	1	1	2			2		1	1	2	2	2	2
14	32	2018	2	18	27	1	3	2	1	2	2	2		1	1		2							1	1	1	2	2	2	2	2	1	1	3	1	1	1	1	1	2	1	2		1	1	2	2	2	2
27	4	2019	2	2	25	2	3	3	1	2	1	2		1	2	2	2							1	2	1	2	2	1	1	2	1	2	3	2		1	2	2			2		1	1	1	2	2	2
28	15	2020	2	2	26	1	3	3	1	2	2	1	2	1	2	2	1	1	1	2	1	2	2	1	1	1	2	2	1	2	2	1	1	3	1	2	1	2	1	3	2	1	4	1	1	2	2	2	1
30	4	2019	2	8	26	1	3	3	1	1	1	2		1	2	2	2							1	2	1	2	2	1	2	2	1	1	3	2		1	2	1	2	2	2		1	2
24	32	2017	1	1	27	1	3	3	1	1	1	2		1	2	2	2							1	1	1	2	2	2	2	2	2	2	2	1	2	1	2	1	2	1	1	2	1	1	2	2	1	2
30	9	2018	2	2	27	1	3	3	1	2	1	1	4	1	2	2	2							1	2	1	2	2	2	2	2	2	1	2	2		1	2	1	1	1	1	4	1	1	2	2	1	2
18	23	2019	2	11	28	1	3	3	2	2	2	2		1	2	2	1	1	1	2	1	1	1	3	2	1	1	2	2	1	2	1	1	3	1	2	1	2	2			1	3	1	1	2	2	1	2
23	12	2019	2	30	28	1	3	3	1	2	2	1	1	1	2	2	2							1	2	1	2	2	2	2	2	2	2	2	2		1	2	1	1	1	1	4	2	1	2	2	1	2
0	3	2019	2	7	29	1	3	3	1	1	2	1	3	1	2	2	1	2	2	2	1	1	2	1	3	1	2	2	1	1	2	1	1	3	2		1	2	2			2		1	1	2	2	1	2
23	19	2019	2	8	29	1	2	3	2	2	2	1	3	1	2	2	1	1	1	2	1	1	2	1	2	1	2	2	2	1	2	2	1	3	1	2	1	2	1	3	2	1	1	1	1	2	2	1	1
0	31	2019	2	15	24	1	3	2	1	1	2	2		1	2	2	1	2	1	2	1	2	1	1	1	1	2	2	2	2	2	2	1	2	1	1	1	2	1	3	1	1	4	2	1	2	2	2	2
4	9	2018	2	15	26	1	3	2	1	2	1	2		1	2	2	2							2	2	1	2	2	2	2	2	2	2	2	2		1	2	1	2	1	1	4	1	1	2	2	2	2
10	1	2018	1	1	27	2	3	2	1	2	2	2		1	2	2	2							1	1	1	2	2	1	2	2	1	2	2	2		1	2	1	1	1	2		1	2
1	7	2019	2	32	27	1	3	2	1	2	2	1	1	1	2	2	2							3	1	1	1	2	2	2	2	1	2	2	2		1	2	1	1	1	1	1	1	1	2	2	1	2
32	23	2018	2	18	28	1	3	2	1	1	2	1	2	1	2	2	1	2	2	2	1	2	1	3	1	1	2	2	2	2	2	2	2	1	1	2	1	2	1	1	1	2		1	1	2	2	1	1
14	7	2018	2	18	28	1	3	2	1	1	2	2		1	2	2	1	1	2	2	1	1	2	2	2	1	2	2	2	2	2	2	1	3	1	2	1	2	2			1	4	1	1	2	2	2	2
0	1	2019	2	19	29	1	3	2	1	2	2	2		1	2	2	2							1	1	1	1	2	2	2	2	1	1	2	2		1	2	1	1	1	2		1	2
8	0	2019	2	7	26	2	3	1	2	2	2	2		1	2	2	1	1	2	2	1	2	2	1	2	1	2	2	2	2	2	1	1	2	1	2	1	2	2			1	4	2	2
15	28	2019	2	7	27	1	3	1	1	2	2	1	4	1	2	2	1	2	1	2	1	1	2	1	1	1	2	2	2	2	2	2	1	3	2		1	2	1	3	2	1	3	1	1	2	2	1	2
19	9	2019	2	10	29	1	3	1	2	2	1	1	2	1	2	2	1	2	1	2	2	2	1	4	2	1	2	2	1	2	2	1	1	2	2		1	2	1	2	1	2		1	2
24	23	2018	2	21	27	1	3	0	1	2	2	2		1	2	2	1	1	2	2	2	2	2	1	1	1	2	1	2	1	2	1	2	3	2		1	2	2			1	3	1	1	2	2	1	2
26	29	2019	2	11	28	2	3	0	2	2	1	1	3	1	2	2	1	2	1	2	2	1	1	1	1	1	2	1	2	2	2	1	2	2	2		1	2	1	3	1	2		2	1	2	2	2	1
12	23	2020	2	14	28	2	3	0	1	2	2	2		1	2	2	2							1	2	1	2	2	2	1	2	2	1	3	1	2	1	2	2			1	2	1	1	2	2	1	2
18	31	2019	2	11	29	2	3	0	2	1	2	1	3	1	2	2	1	1	2	2	2	1	2	1	2	1	2	2	1	2	2	1	1	2	1	2	1	2	1	3	2	1	4	1	1	2	2	1	2
15	32	2020	2	7	29	1	3	0	1	2	1	2		1	2	2	2							1	2	1	2	2	2	2	2	2	1	3	2		1	2	1	1	2	1	4	1	1	2	2	1	2
32	1	2018	2	6	30	1	3	0	1	2	2	2		1	2	2	2							2	1	1	2	2	2	2	2	2	1	2	2		1	2	1	2	1	1	1	1	2
24	24	2019	2	2	25	1	3	3	1	2	1	2		2			2							1	1	1	2	2	2	1	2	1	2	2	2		1	2	2			2		1	1	2	2	1	2
24	24	2019	2	21	25	2	3	3	2	2	1	2		2			2							1	1	1	2	2	2	1	2	1	2	1	2		1	2	2			2		1	2
23	23	2018	1	1	26	1	3	3	1	2	2	2		2			2							1	1	1	2	2	2	2	2	2	1	3	1	2	1	2	1	3	1	2		1	1	2	1	1	2
30	12	2019	2	2	26	1	3	3	2	1	2	1	1	2			2							1	2	1	2	2	2	2	2	2	2	2	1	2	1	2	2			1	2	1	1	2	2	2	2
29	27	2019	2	2	26	2	3	3	1	1	1	1	2	2			2							1	2	1	2	2	2	2	2	1	1	3	2		1	2	1	3	2	2		1	1	2	2	2	2
30	30	2018	2	2	26	2	3	3	1	2	1	2		2			1	2	2	1	1	1	2	1	2	1	2	2	2	1	2	1	2	2	1	2	1	2	2			2		1	1	2	2	2	2
25	25	2018	2	5	26	2	2	3	1	2	2	1	1	2			1	2	2	2	1	2	1	1	2	1	2	2	1	1	2	2	2	2	2		1	2	2			1	2	1	1	2	2	2	2
30	23	2018	2	2	27	2	3	3	1	1	2	1	4	2			2							1	2	1	2	2	2	2	2	2	2	2	2		1	2	1	1	1	1	2	1	1	2	2	2	2
24	26	2019	2	21	27	1	3	3	1	2	1	2		2			2							1	2	1	2	2	2	2	2	1	2	2	2		1	2	1	3	2	1	2	1	1	2	2	2	1
24	31	2018	1	1	28	2	2	3	1	1	2	2		1	1		2							1	1	1	2	2	2	1	2	1	2	2	2		1	2	2			2		2	1	2	2	2	2
23	23	2018	1	1	28	2	2	3	1	2	1	1	1	2			2							1	1	1	2	1	2	1	2	1	2	3	2		1	2	2			1	1	1	2
30	30	2018	2	2	28	2	3	3	1	1	2	1	4	1	1		1	2	1	2	2	1	2	1	1	1	2	2	2	2	2	2	1	2	1	2	1	2	1	1	1	1	4	1	2
18	18	2018	2	5	28	2	2	3	2	2	2	1	1	2			2							1	2	1	2	2	2	2	2	2	2	2	2		1	2	1	2	1	1	1	2	1	2	1	2	2
23	32	2019	2	8	30	1	3	3	1	1	1	2		2			2							1	1	1	2	2	1	2	2	1	2	2	2		1	2	1	2	1	1	4	1	1	2	2	1	2
14	4	2019	2	14	27	1	3	2	1	2	2	1	3	1	1		1	2	1	2	2	2	1	1	2	1	2	2	2	1	2	1	1	2	2		1	2	1	2	1	1	1	1	1	2	2	2	2
25	7	2019	2	24	27	1	3	2	1	2	2	1	2	2			2							2	1	1	2	2	2	2	2	2	1	2	1	1	1	2	1	3	1	2		1	2
14	7	2019	2	32	27	2	3	2	1	2	2	1	1	2			1	1	1	2	1	1	2	1	1	1	2	2	2	2	2	2	1	2	2		1	2	1	1	1	1	4	1	1	2	2	1	2
32	0	2019	2	6	28	2	3	2	1	2	1	2		2			1	2	2	2	1	1	2	1	3	1	2	2	2	1	1	1	1	2	2		1	2	1	2	1	1	4	1	1	2	2	1	2
14	9	2020	2	14	29	1	3	2	1	2	1	2		2			1	2	2	2	1	2	2	1	2	1	2	2	2	1	2	1	2	2	2		1	2	1	3	1	1	2	1	1	2	1	1	2
0	0	2019	1	1	24	2	3	1	2	2	1	1	1	1	1		1	2	2	2	1	1	2	2	1	1	2	2	2	1	2	2	1	2	2		1	2	2			1	1	1	1	2	2	1	2
18	18	2019	1	1	25	2	3	1	2	1	1	2		2			2							1	3	1	2	2	2	2	2	2	1	2	2		1	2	2			1	2	2	1	2	2	2	2
31	31	2019	2	11	26	2	2	1	1	2	1	1	1	2			1	1	2	2	2	1	2	2	3	1	2	2	2	1	2	1	2	2	2		1	2	2			1	3	1	1	2	2	1	2
19	19	2018	2	10	27	2	2	1	2	2	2	2		2			2							1	2	1	2	2	2	2	2	2	1	2	2		1	2	2			2		1	1	2	2	2	2
18	19	2019	2	11	27	1	2	1	2	2	1	1	1	1	1		1	1	2	2	1	2	2	2	2	1	2	2	2	1	2	1	1	3	1	2	1	2	1	3	2	1	2	1	1	2	2	1	2
0	0	2018	2	10	28	2	2	1	2	1	1	2		2			1	2	2	2	1	1	1	1	3	1	2	2	2	2	2	2	1	2	1	2	1	2	2			2		2	1	2	2	1	2
31	31	2019	2	7	28	2	3	1	2	1	2	1	1	2			2							1	1	1	2	2	2	2	2	2	2	1	2		1	2	1	2	1	2		1	1	2	2	2	2
15	2	2020	2	3	30	1	3	1	2	1	1	1	3	2			1	2	2	2	1	2	1	1	2	1	2	2	2	2	2	2	2	1	2		1	2	1	1	1	1	4	1	1	2	2	2	2
18	18	2019	1	1	24	2	3	0	2	1	2	2		1	1		1	2	2	2	1	1	1	1	2	1	2	2	2	1	2	1	2	2	2		1	2	2			1	4	1	1	2	1	2	2
15	18	2019	2	10	26	1	3	0	1	2	2	1	2	2			2							3	3	1	2	2	2	1	2	1	2	2	2		1	2	1	2	2	1	3	1	1	2	2	2	2
32	32	2018	1	1	28	2	3	0	1	2	2	1	1	2			1	2	2	2	1	1	1	2	2	1	2	2	2	2	2	2	2	2	2		1	2	1	3	1	1	4	1	1	2	2	2	2
0	0	2018	1	1	28	1	3	0	2	1	2	2		2			1	1	1	2	1	1	3	1	2	1	2	1	2	1	2	1	1	2	1	2	1	2	2			1	2	1	1	2	2	1	2
3	3	2018	2	26	28	2	2	0	1	2	2	2		2			1	2	2	2	1	1	2	1	1	1	2	2	2	2	2	1	2	2	2		1	2	2			2		1	2
31	31	2018	2	5	28	2	2	0	1	2	2	2		1	1		1	2	2	2	1	1	2	4	2	1	2	2	1	2	2	1	1	3	1	1	1	2	1	2	2	1	2	1	1	2	2	2	2
31	26	2018	2	5	28	1	3	0	1	2	2	1	3	1	1		1	1	1	2	1	2	2	1	2	1	2	2	2	2	2	2	2	2	2		1	2	1	3	1	1	4	1	1	1	2	2	2
15	18	2019	2	7	28	1	3	0	2	1	2	1	2	2			2							1	1	1	2	2	1	2	2	1	1	2	2		1	2	1	1	1	1	2	2	1	2	2	1	2
0	0	2017	1	1	29	2	3	0	1	2	2	1	3	1	1		1	1	2	2	2	1	2	1	1	1	2	2	2	2	2	2	2	2	1	1	1	2	1	1	1	1	2	1	1	2	2	2	2
8	8	2019	2	7	29	1	3	0	2	2	2	1	4	1	1		1	2	1	2	1	1	1	1	2	1	2	2	2	1	2	1	1	2	2		1	2	2			2		2	1	2	2	1	2
31	0	2019	2	9	29	2	3	0	1	2	2	2		2			1	1	1	2	1	1	2	1	3	1	2	2	2	1	2	1	1	3	1	2	1	2	1	2	1	1	2	1	1	2	2	1	2
12	12	2018	2	10	30	1	3	0	2	1	1	2		1	1		1	1	2	2	2	1	2	1	2	1	2	2	2	1	2	1	2	2	2		1	2	2			1	1	1	1	2	2	1	2
2	31	2019	2	11	30	1	3	0	1	2	1	1	1	2			1	1	2	2	2	2	1	1	2	1	2	2	1	1	2	1	1	3	2		1	2	1	3	2	1	3	1	1	2	2	2	1
15	26	2019	2	3	30	1	3	0	2	1	2	2		2			2							1	1	1	1	2	2	2	2	2	2	2	1	2	1	2	1	2	1	2		1	1	2	2	2	1
3	32	2018	1	1	32	2	3	0	1	2	2	2		1	1		1	2	2	2	1	1	1	1	1	1	2	2	2	2	2	2	1	2	2		1	2	1	2	2	2		1	1	2	2	2	2
0	0	2016	1	1	33	2	1	0	2	2	2	2		2			2							1	3	1	2	2	2	1	2	1	1	2	1	1	1	2	2			2		2	1	2	1	1	2
23	5	2019	2	2	26	1	3	3	1	1	2	1	3	1	2	2	2							1	2	2								1	2		1	2	1	1	1	2		2	1	2	2	2	1
27	4	2020	2	29	29	1	2	3	1	2	1	2		1	2	2	1	2	2	2	1	2	1	1	2	2								1	2		1	2	1	2	2	2		1	1	2	2	2	2
5	33	2017	2	7	33	1	3	1	1	1	1	2		1	2	2	2							1	2	2								1	2		1	2	1	2	1	1	1	1	1	2	2	2	2
24	24	2018	2	21	26	1	3	3	1	2	1	2		2			2							1	1	2								1	2		1	2	2			2		1	1	2	2	1	2
24	3	2019	2	2	27	2	3	2	1	2	1	2		2			2							1	1	2								1	2		1	2	1	2	1	1	4	2	1	2	2	1	2
9	15	2018	2	26	27	2	3	0	1	1	1	2		1	1		2							1	3	2								1	2		1	2	2			2		2	1	2	2	1	1
17	18	2017	1	1	28	2	2	0	2	1	2	2		1	1		1	2	2	2	1	2	2	1	3	2								1	1	1	1	2	2			2		1	1	2	2	1	2
7	7	2020	2	7	27	1	3	0	1	1	1	2		1	2	2	1	2	1	2	1	1	1	1	1	1	2	2	1	1	2	1	1	3	1	1	1	2	2			1	2	1	2
4	4	2019	2	15	29	1	3	2	1	1	1	1	2	2			1	1	1	2	1	4	1	4	2	1	2	2	1	1	2	1	1	3	2		1	2	2			2		2	1	2	2	2	2
24	24	2019	2	14	28	2	3	0	1	2	1	1	1	2			2							1	2	1	2	2	2	1	2	1	2	2	2		1	2	2			1	1	2	1	2	2	1	2
30	14	2019	2	2	24	1	3	3	1	2	1	2		1	2	2	2							3	3	1	2	2	2	2	2	2	2	2	1	1	1	3	1	3	1	1	1	1	2
27	31	2019	2	2	24	2	3	3	2	1	1	1	1	1	2	2	1	2	1	2	1	5	1	1	3	1	2	2	1	1	2	1	2	2	2		1	3	2			2		2	1	2	2	2	1
30	31	2019	2	2	26	2	3	3	1	2	2	2		1	2	2	1	2	1	2	2	2	1	1	2	1	2	2	1	2	2	1	1	3	1	2	1	3	1	2	1	1	2	2	1	2	2	1	2
27	1	2019	2	22	26	1	3	3	1	2	2	2		1	2	2	2							1	3	1	1	2	2	2	2	1	2	2	1	2	1	3	1	2	1	1	4	1	1	2	2	1	2
24	8	2018	2	22	26	1	3	3	1	2	2	2		1	2	2	1	2	1	2	1	4	2	1	1	1	2	2	2	2	2	2	1	2	2		1	3	1	3	1	1	2	1	1	2	1	2	2
24	12	2018	2	14	27	1	3	3	1	1	2	1	2	1	2	2	1	1	2	2	2	2	2	1	1	1	2	2	2	2	2	2	2	1	2		1	3	1	1	1	1	4	2	1	2	2	1	2
27	17	2018	2	2	28	1	3	3	2	2	2	2		1	2	2	2							1	1	1	1	2	2	1	2	2	2	2	2		1	3	1	3	2	2		1	1	2	2	1	2
30	27	2019	2	2	31	1	2	3	2	1	1	2		1	2	2	2							1	1	1	2	1	2	2	2	1	2	2	2		1	3	1	2	2	1	1	1	1	2	2	2	2
4	21	2018	2	18	25	2	3	2	1	2	2	2		1	2	2	1	1	2	2	1	1	2	1	2	1	2	2	1	2	2	1	1	2	2		1	3	1	1	1	1	4	1	1	2	2	2	1
14	25	2018	2	18	25	1	3	2	1	2	2	2		1	2	2	2							1	2	1	2	2	2	1	2	1	1	3	2		1	3	2			1	1	1	1	2	2	2	2
11	29	2018	2	18	25	2	3	2	1	2	2	2		1	2	2	1	2	2	2	1	1	2	2	1	1	2	2	2	2	2	2	1	2	2		1	3	1	2	1	1	4	2	2
14	22	2019	2	18	26	1	3	2	1	2	2	2		1	2	2	2							1	2	1	2	2	2	2	2	2	2	2	1	2	1	3	1	2	1	1	1	2	1	2	2	2	2
1	31	2019	2	2	26	1	3	2	1	2	1	2		1	2	2	2							4	3	1	2	2	2	2	2	2	1	3	1	2	1	3	1	2	1	1	2	1	1	2	2	2	2
16	2	2019	2	15	27	1	3	2	1	2	2	1	4	1	2	2	2							1	2	1	2	2	2	2	2	2	2	2	2		1	3	1	2	1	1	2	2	1	2	2	2	2
4	23	2018	2	2	27	1	3	2	1	2	2	1	2	1	2	2	2							1	3	1	2	2	2	2	2	2	2	1	2		1	3	1	2	1	1	2	1	1	2	2	1	2
24	21	2019	2	14	28	1	3	2	1	2	1	1	4	1	2	2	1	2	1	2	2	2	1	1	1	1	2	2	1	2	2	1	1	2	2		1	3	1	3	2	1	2	1	1	2	2	2	2
30	23	2018	2	2	28	2	3	2	1	2	2	1	3	1	2	2	2							1	3	1	2	2	2	1	2	2	2	1	1	1	1	3	2			1	3	1	1	2	2	1	2
14	33	2019	2	32	28	1	3	2	1	1	1	1	4	1	2	2	2							1	3	1	2	2	2	1	2	2	2	2	2		1	3	1	3	2	1	2	1	1	2	2	1	2
0	30	2019	2	23	29	1	3	2	1	2	1	2		1	2	2	2							1	2	1	2	2	1	1	2	2	1	3	2		1	3	1	3	2	1	4	1	2
0	33	2019	2	3	29	1	3	2	1	2	1	2		1	2	2	2							1	3	1	2	2	2	2	2	2	2	2	1	2	1	3	1	2	2	1	3	1	2
14	25	2018	2	18	30	1	3	2	1	2	2	1	4	1	2	2	1	1	1	2	1	1	2	2	2	1	2	2	2	2	2	2	1	2	2		1	3	1	1	1	1	3	2	1	2	2	1	2
0	29	2019	2	19	31	1	3	2	1	2	2	2		1	2	2	2							1	1	1	2	2	2	1	2	1	2	1	2		1	3	2			2		1	1	2	2	2	2
19	8	2019	2	10	25	2	3	1	2	1	2	1	3	1	2	2	1	2	2	2	1	1	2	1	2	1	2	2	1	2	2	1	2	3	2		1	3	1	2	2	1	1	1	1	2	2	1	2
8	2	2019	1	1	26	1	2	1	2	2	2	2		1	2	2	1	1	2	1	1	5	2	1	1	1	2	2	2	1	2	2	1	3	1	2	1	3	2			2		1	1	2	2	1	2
26	15	2019	2	2	26	1	3	1	2	2	2	1	3	1	2	2	1	2	2	2	1	1	2	1	1	1	2	2	1	2	2	2	2	2	2		1	3	1	2	1	2		1	2
31	16	2019	2	5	31	1	3	1	1	2	1	1	4	1	2	2	1	2	1	2	2	2	2	1	1	1	2	2	2	1	2	2	2	3	1	2	1	3	1	3	1	1	4	1	1	2	2	2	2
8	14	2019	2	7	24	2	3	0	1	2	2	1	3	1	2	2	1	2	1	2	1	4	2	3	2	1	2	2	2	2	2	2	2	1	2		1	3	1	2	1	1	2	2	1	2	2	1	2
32	25	2019	2	6	25	2	3	0	1	1	2	1	3	1	2	2	1	2	2	1	2	1	2	1	2	1	2	2	1	1	2	1	2	2	2		1	3	2			1	1	1	1	2	2	1	2
2	21	2019	2	11	26	1	2	0	2	2	1	1	3	1	2	2	2							1	2	1	1	2	2	2	2	2	1	2	2		1	3	1	2	1	1	4	1	1	2	2	2	2
3	31	2019	2	24	26	2	3	0	1	2	2	1	4	1	2	2	2							1	3	1	2	2	2	1	2	1	2	2	2		1	3	2			1	2	1	1	2	2	2	2
0	13	2019	2	7	27	1	3	0	2	2	2	1	4	1	2	2	1	2	2	2	1	1	2	1	1	1	2	2	1	2	2	1	2	2	2		1	3	1	1	2	2		1	2
0	9	2017	1	1	28	2	3	0	2	2	2	1	1	1	2	2	1	1	1	2	1	1	3	1	1	1	2	2	2	2	2	2	2	2	1	2	1	3	1	3	1	1	3	2	2
8	30	2019	2	7	28	1	3	0	2	2	2	1	4	1	2	2	1	1	2	2	1	1	2	2	1	1	1	2	2	2	2	2	2	2	2		1	3	1	2	1	1	4	2	1	1	2	2	2
12	16	2019	2	28	29	1	3	0	1	2	1	1	3	1	2	2	2							4	1	1	1	2	1	2	2	1	1	3	1	2	1	3	1	2	1	1	4	2	1	2	2	2	2
8	7	2020	2	7	29	2	3	0	2	2	1	2		1	2	2	1	1	2	2	1	1	3	2	1	1	2	2	2	1	2	2	1	2	1	1	1	3	2			2		1	1	2	2	1	2
10	31	2018	2	13	30	1	3	0	1	2	2	1	2	1	2	2	1	2	1	2	2	2	1	1	1	1	2	2	1	2	2	2	2	1	2		1	3	1	1	1	2		1	2
8	31	2019	2	7	30	1	3	0	1	1	2	1	3	1	2	2	2							1	3	1	2	2	2	1	2	2	2	2	2		1	3	2			1	2	2	1	2	2	2	2
0	0	2019	1	1	24	2	3	3	1	1	1	1	1	2			1	2	2	1	1	1	2	1	1	1	2	2	2	1	2	1	2	1	2		1	3	2			1	1	1	1	2	2	2	2
0	0	2019	1	1	25	2	3	3	2	2	1	2		2			1	2	2	1	2	1	2	1	2	1	2	1	2	1	2	1	1	2	2		1	3	2			1	2	2	2
0	0	2018	1	1	25	1	3	3	1	2	1	1	1	1	1		1	1	1	2	1	1	1	1	2	1	2	2	2	1	2	2	1	2	1	2	1	3	2			1	2	1	1	2	2	2	2
30	30	2019	2	2	25	2	3	3	2	2	2	2		2			1	2	2	2	1	1	1	1	1	1	2	2	1	1	2	2	2	2	1	2	1	3	2			2		1	2
30	32	2019	2	2	25	2	3	3	2	2	2	1	2	1	1		1	1	1	2	1	1	2	2	2	1	2	1	2	2	2	1	1	2	1	2	1	3	2			1	1	2	1	2	2	2	2
30	30	2019	2	2	25	2	3	3	1	2	2	2		2			2							1	2	1	2	2	2	1	2	2	2	2	2		1	3	2			1	1	1	1	2	2	2	2
30	4	2019	2	2	25	2	3	3	1	1	2	2		1	1		2							1	2	1	2	2	2	1	2	2	1	2	2		1	3	2			1	2	1	1	2	2	2	2
24	26	2019	2	2	25	1	3	3	1	1	1	2		2			2							1	3	1	2	2	2	2	2	2	1	2	2		1	3	1	3	2	2		1	1	2	2	1	2
24	13	2019	2	21	25	1	3	3	1	2	1	2		2			2							1	1	1	2	2	2	2	2	2	2	1	2		1	3	1	2	1	1	2	1	1	2	2	2	2
24	24	2019	2	21	25	2	3	3	1	2	1	2		2			2							1	1	1	2	2	2	1	2	1	2	1	1	1	1	3	2			2		1	1	2	2	1	2
31	31	2019	2	9	25	2	3	3	1	1	1	1	2	2			1	2	2	2	1	2	2	1	1	1	2	2	2	2	2	1	2	2	1	1	1	3	1	2	1	1	3	1	1	2	2	1	2
31	31	2019	2	2	26	2	3	3	1	2	2	1	1	2			1	2	2	2	1	1	2	1	2	1	2	2	2	2	2	2	1	2	1	1	1	3	1	2	1	1	2	2	1	2	2	1	2
30	16	2019	2	2	26	2	3	3	1	2	2	1	2	1	1		1	2	2	2	1	1	1	1	1	1	2	2	2	2	2	2	2	2	1	2	1	3	2			2		1	1	2	2	1	2
30	30	2019	2	2	26	2	2	3	1	2	1	1	1	2			1	1	2	2	2	1	2	1	2	1	2	2	1	1	2	2	1	2	2		1	3	2			1	2	1	2
30	23	2019	2	2	26	2	3	3	1	1	1	1	1	2			1	2	1	2	1	5	1	1	1	1	2	2	2	1	2	1	2	1	2		1	3	2			2		1	1	1	2	2	2
30	12	2019	2	2	26	1	3	3	1	2	2	1	2	2			2							2	2	1	2	2	2	2	2	2	1	2	2		1	3	1	2	1	2		1	1	2	2	1	2
27	12	2019	2	2	26	2	2	3	2	2	1	2		2			2							2	1	1	2	2	2	2	2	2	2	2	2		1	3	1	1	1	1	4	2	1	2	2	2	2
30	30	2018	2	2	26	2	2	3	1	2	2	1	1	2			2							1	1	1	2	2	2	2	2	2	2	2	2		1	3	2			2		1	1	1	2	2	2
0	0	2018	2	2	26	2	2	3	2	2	2	2		2			2							1	1	1	2	2	2	2	2	1	2	1	2		1	3	2			2		1	1	2	2	2	2
24	0	2019	2	21	26	2	3	3	2	1	2	2		2			2							1	2	1	2	2	2	1	2	1	2	2	2		1	3	2			2		1	1	2	2	2	2
0	0	2019	2	24	26	2	3	3	1	2	1	2		1	1		2							1	1	1	2	2	2	1	2	1	2	2	2		1	3	2			1	2	1	1	2	2	1	2
0	0	2019	2	30	26	1	3	3	1	2	2	2		1	1		2							1	2	1	2	2	2	2	2	2	2	1	2		1	3	1	2	1	1	4	1	1	2	2	1	2
0	0	2018	1	1	27	2	2	3	1	2	2	2		1	1		2							1	2	1	2	2	2	2	2	2	2	2	2		1	3	2			1	2	1	1	2	2	2	2
30	30	2019	2	2	27	2	3	3	1	2	1	2		2			2							1	2	1	1	2	2	2	2	1	2	1	2		1	3	2			1	2	1	1	2	2	2	2
23	30	2019	2	2	27	1	3	3	2	2	2	2		2			2							1	2	1	2	2	2	1	2	1	2	2	2		1	3	2			1	2	1	1	2	2	1	2
0	0	2018	2	21	27	2	3	3	1	2	2	2		2			2							1	1	1	2	2	2	1	2	2	1	3	2		1	3	2			1	2	2	2
18	18	2019	2	11	29	1	2	3	2	2	1	2		2			1	2	2	2	1	1	1	1	2	1	2	2	1	1	2	1	1	2	1	2	1	3	2			1	2	1	2
29	29	2017	1	1	30	2	2	3	1	2	2	2		1	1		2							1	3	1	2	2	2	2	2	2	2	2	2		1	3	2			1	1	2	1	2	2	1	2
0	0	2018	1	1	24	2	3	2	1	2	2	2		2			2							3	2	1	2	2	2	2	2	2	1	2	1	2	1	3	1	2	1	1	2	1	1	2	2	1	2
14	27	2019	2	15	24	2	3	2	1	2	1	2		2			2							1	3	1	2	2	2	1	2	1	2	1	2		1	3	2			1	1	1	1	2	2	1	2
24	28	2019	2	18	24	1	3	2	1	1	2	1	3	2			2							2	2	1	2	2	2	2	2	2	1	3	1	2	1	3	1	3	1	1	2	2	1	2	2	1	2
14	0	2019	2	18	24	1	3	2	1	2	2	2		2			2							2	1	1	2	2	2	1	2	2	1	2	2		1	3	2			1	1	1	1	2	2	1	2
0	0	2019	1	1	25	2	3	2	1	2	2	2		1	1		2							1	2	1	2	2	2	1	2	1	2	2	2		1	3	2			2		2	1	2	2	2	2
18	0	2019	2	11	25	2	3	2	1	2	2	2		2			2							1	1	1	2	2	2	1	2	1	2	2	2		1	3	2			2		1	2
24	24	2019	2	15	25	1	3	2	1	2	1	2		2			1	1	2	2	1	1	2	1	1	1	2	2	1	1	2	1	1	3	2		1	3	2			2		1	1	2	2	1	2
1	30	2019	2	15	25	1	3	2	1	2	1	2		1	1		2							4	1	1	2	2	2	2	2	2	1	2	2		1	3	1	2	1	2		1	1	2	2	1	2
14	10	2018	2	18	25	2	3	2	1	1	2	2		1	1		1	2	2	1	2	2	2	1	2	1	2	2	1	2	2	1	1	3	1	2	1	3	1	2	2	1	3	1	1	2	2	2	1
4	10	2019	2	15	26	2	2	2	1	2	2	1	3	1	1		1	2	2	2	1	1	1	1	3	1	2	2	2	1	2	1	2	2	2		1	3	2			2		1	1	2	2	2	2
4	10	2019	2	15	26	1	3	2	1	1	1	2		2			2							1	3	1	2	2	2	2	2	2	2	1	2		1	3	2			1	1	1	1	2	2	1	2
24	24	2018	2	18	26	2	3	2	1	1	2	2		2			1	2	1	2	2	3	2	1	1	1	2	2	2	2	2	2	2	1	2		1	3	1	2	1	1	1	2	1	2	2	1	2
14	18	2018	2	18	26	1	3	2	1	1	2	1	2	2			2							4	3	1	2	2	1	2	2	2	2	1	2		1	3	1	2	1	2		2	1	2	2	1	2
30	13	2019	2	2	26	2	3	2	1	2	1	1	2	2			1	2	2	1	2	1	2	1	1	1	2	2	2	1	2	2	2	2	2		1	3	2			1	3	2	1	2	2	1	2
32	12	2019	2	24	26	2	3	2	1	2	2	1	3	2			1	1	2	2	2	3	2	1	3	1	2	2	2	1	2	1	1	1	2		1	3	2			1	4	1	2
32	0	2019	1	1	27	2	3	2	1	2	2	2		2			1	2	2	2	1	1	3	1	1	1	2	2	2	1	2	2	1	2	2		1	3	2			1	1	2	1	2	2	1	2
10	10	2018	1	1	27	1	3	2	1	2	2	1	4	2			1	2	2	2	1	2	2	1	2	1	2	2	2	2	2	2	1	1	2		1	3	1	2	1	1	4	1	1	2	2	2	2
0	20	2018	1	1	27	2	3	2	1	2	2	1	4	1	1		1	2	1	2	2	3	2	1	1	1	2	2	2	2	2	2	2	1	2		1	3	1	2	1	1	4	2	1	1	2	2	2
0	0	2018	1	1	27	1	3	2	1	2	2	1	1	2			1	2	1	2	2	1	2	1	2	1	2	2	2	1	2	2	1	2	1	2	1	3	2			1	2	1	2
28	32	2019	2	18	27	1	3	2	1	2	1	2		2			2							1	2	1	2	2	2	2	2	2	2	2	1	1	1	3	2			1	1	1	1	2	2	1	2
14	31	2019	2	32	27	2	3	2	1	1	2	1	1	2			1	1	1	2	1	1	2	1	2	1	2	2	2	2	2	2	2	2	1	2	1	3	1	3	2	1	2	2	1	2	2	1	1
24	10	2019	2	14	28	2	3	2	1	2	2	1	3	2			2							1	3	1	2	2	2	1	2	2	2	1	2		1	3	2			2		1	2
0	0	2018	2	18	28	2	2	2	1	1	2	2		2			2							1	1	1	2	2	2	2	2	2	1	1	2		1	3	2			2		2	1	2	2	2	2
24	27	2018	2	21	28	1	3	2	1	2	2	1	4	2			2							1	3	1	2	2	2	2	2	2	1	2	2		1	3	1	2	1	1	1	1	1	2	2	1	2
0	0	2017	1	1	29	2	3	2	1	2	2	1	3	2			2							1	1	1	2	2	2	2	2	2	2	2	2		1	3	1	2	1	1	2	1	2
0	28	2019	2	32	29	1	3	2	1	1	1	1	3	2			2							1	2	1	2	2	2	2	2	2	1	2	2		1	3	1	2	1	1	3	1	1	2	2	1	2
0	0	2015	2	5	29	1	3	2	1	1	2	1	1	2			1	2	1	2	2	2	1	1	2	1	2	2	1	1	2	1	1	2	2		1	3	2			1	2	1	1	2	1	2	2
0	31	2016	1	1	30	2	3	2	1	1	2	2		2			1	2	1	2	2	2	1	2	1	1	2	2	2	2	2	2	2	2	2		1	3	1	2	1	1	4	2	1	2	2	1	2
0	0	2017	1	1	31	1	2	2	1	1	1	2		1	1		2							1	1	1	2	2	1	1	2	1	1	1	2		1	3	2			2		1	1	2	2	1	2
26	0	2019	1	1	24	2	3	1	2	1	2	1	4	1	1		1	2	2	2	1	1	2	1	2	1	2	2	2	1	2	2	2	3	2		1	3	2			1	2	1	2
0	0	2019	1	1	26	1	3	1	2	2	2	2		2			1	2	2	2	1	1	2	1	2	1	2	2	2	1	2	1	2	2	2		1	3	2			1	1	1	1	2	2	1	2
0	0	2018	1	1	27	2	3	1	2	2	2	2		2			1	2	2	2	1	1	2	2	1	1	2	2	2	1	2	1	2	1	2		1	3	2			1	1	1	1	2	2	1	2
0	0	2018	1	1	27	2	3	1	2	2	1	1	4	2			2							1	2	1	2	2	2	2	2	2	2	2	1	2	1	3	2			2		1	2
19	19	2018	2	10	27	2	2	1	2	2	2	1	1	1	1		2							1	2	1	2	2	2	2	2	2	2	2	1	1	1	3	2			2		2	2
0	14	2018	1	1	28	2	3	1	1	2	2	1	4	1	1		1	2	1	1	1	1	2	1	2	1	2	2	2	1	2	2	2	2	1	2	1	3	2			1	2	2	2
19	1	2017	1	1	28	2	2	1	2	2	2	2		1	1		1	2	2	2	1	2	1	1	3	1	2	2	2	2	2	2	2	2	2		1	3	2			1	1	1	1	2	2	1	2
19	19	2019	2	10	28	2	3	1	2	2	2	2		2			1	2	1	2	2	2	1	1	2	1	2	2	2	2	2	2	1	2	2		1	3	2			2		1	1	2	2	2	2
19	19	2018	2	10	28	1	3	1	2	2	2	2		1	1		2							1	2	1	2	2	2	1	2	2	1	2	2		1	3	2			2		1	1	2	2	2	2
17	18	2019	2	11	28	1	3	1	2	2	2	1	2	1	1		1	1	1	2	1	2	3	1	1	1	2	2	2	2	2	2	2	1	1	1	1	3	1	2	1	2		1	1	2	2	1	2
15	15	2019	2	3	28	2	2	1	2	2	1	1	3	1	1		2							1	3	1	2	2	2	1	2	2	2	1	2		1	3	2			2		2	1	2	2	2	2
18	18	2018	2	10	29	1	2	1	2	2	2	1	2	2			1	1	1	2	1	1	2	1	2	1	2	2	2	2	2	2	1	3	2		1	3	1	2	1	1	3	1	1	2	2	1	2
0	0	2019	2	7	29	1	3	1	2	2	2	2		2			1	1	1	2	1	2	2	3	3	1	2	2	2	1	2	2	1	2	2		1	3	2			1	2	1	1	2	2	1	2
0	0	2019	2	9	29	2	2	1	1	1	2	2		2			2							1	2	1	2	2	2	2	2	1	2	2	2		1	3	2			1	4	1	1	2	2	1	2
19	19	2020	2	10	30	1	3	1	2	2	2	2		2			1	2	1	2	1	2	1	1	2	1	2	2	2	2	2	2	2	1	2		1	3	1	1	1	2		1	1	2	2	1	2
15	0	2019	2	11	30	2	2	1	1	1	2	2		1	1		2							1	1	1	2	2	2	1	2	1	2	2	2		1	3	2			1	1	2	1	2	2	1	2
0	0	2018	1	1	31	2	3	1	2	2	2	2		1	1		1	2	2	2	1	1	1	1	1	1	2	2	2	1	2	1	2	1	2		1	3	2			1	2	2	1	2	2	2	2
0	0	2019	1	1	24	1	3	0	2	2	2	2		2			2							3	2	1	2	2	2	1	2	2	1	2	2		1	3	2			1	2	2	1	2	2	1	2
0	0	2018	1	1	25	1	3	0	1	2	2	2		2			2							1	2	1	2	2	2	1	2	2	1	2	2		1	3	2			1	4	1	2
12	12	2019	2	24	25	2	2	0	1	2	2	1	2	1	1		2							1	3	1	2	2	2	2	2	2	2	2	2		1	3	2			1	1	1	2
31	0	2020	2	5	25	2	3	0	1	1	1	2		2			2							1	2	1	2	2	2	1	2	1	2	2	1	1	1	3	2			1	2	2	1	2	2	1	2
8	36	2019	2	7	25	1	3	0	2	2	2	1	3	2			2							1	3	1	2	2	2	2	2	2	1	3	2		1	3	1	2	1	1	1	1	1	2	2	2	2
0	0	2019	1	1	26	2	3	0	2	1	1	1	1	2			1	2	2	2	1	1	3	1	3	1	2	2	2	1	2	2	2	1	2		1	3	2			1	2	1	1	2	2	1	2
32	0	2017	1	1	26	2	3	0	1	2	2	2		2			2							3	2	1	2	2	2	2	2	2	1	2	2		1	3	1	1	1	1	2	1	1	2	1	2	2
0	0	2017	1	1	26	2	3	0	2	2	2	2		2			1	2	1	2	1	1	2	1	1	1	2	2	2	1	2	2	1	2	2		1	3	2			1	1	1	2
6	6	2019	2	20	26	2	3	0	1	2	2	2		2			2							1	2	1	2	2	2	2	2	2	2	2	2		1	3	1	3	2	1	4	1	1	2	2	1	2
0	8	2018	2	26	26	1	3	0	1	2	2	1	4	1	1		1	2	2	2	1	1	3	2	3	1	2	2	2	1	2	1	2	2	1	1	1	3	2			1	3	1	1	2	2	1	2
31	1	2020	2	5	26	1	3	0	1	2	1	2		2			2							2	1	1	2	2	2	2	2	2	2	2	2		1	3	1	2	1	2		2	1	1	2	2	2
31	13	2019	2	5	26	1	3	0	3	2	1	1	3	2			2							1	3	1	2	2	2	2	2	2	1	2	2		1	3	1	2	1	1	2	1	2
0	0	2018	2	5	26	2	2	0	1	2	2	1	1	2			1	2	2	2	1	1	2	1	1	1	2	2	2	1	1	1	2	2	2		1	3	2			2		1	1	2	2	2	2
10	12	2018	1	1	27	2	3	0	1	2	1	2		1	1		1	1	2	2	2	1	2	2	1	1	2	2	2	2	2	2	1	2	2		1	3	2			1	4	1	1	2	2	2	2
15	14	2017	1	1	27	1	2	0	2	1	2	2		1	1		2							1	3	1	2	2	2	2	2	2	1	1	1	1	1	3	1	2	1	1	1	1	1	2	2	2	2
19	19	2019	2	10	27	2	3	0	2	2	2	1	4	1	1		2							1	3	1	2	2	2	2	2	2	2	1	2		1	3	2			2		1	1	2	2	1	2
12	12	2020	2	14	27	2	3	0	1	2	1	1	1	2			1	1	2	2	1	1	2	2	2	1	2	2	2	1	2	2	1	2	1	1	1	3	1	3	2	1	4	1	1	2	2	1	2
12	12	2020	2	14	27	2	2	0	1	2	1	1	2	2			2							1	3	1	2	2	2	2	2	2	2	2	1	2	1	3	1	2	1	1	2	1	1	2	2	2	2
3	12	2019	2	18	27	1	3	0	1	2	1	2		2			2							3	1	1	2	2	2	2	2	2	1	2	2		1	3	1	1	1	1	4	1	2
24	24	2018	2	2	27	2	3	0	1	2	2	2		2			2							1	1	1	2	2	2	1	2	2	2	1	2		1	3	2			1	1	2	1	2	2	2	2
10	0	2019	2	6	27	2	3	0	1	1	1	2		2			2							3	1	1	2	2	2	1	2	2	1	3	1	2	1	3	2			1	3	1	1	2	2	2	2
0	0	2019	2	9	27	2	3	0	1	2	1	2		2			1	2	2	2	1	1	2	1	1	1	2	2	2	1	2	1	2	2	2		1	3	2			2		1	1	2	2	2	2
15	0	2018	1	1	28	1	2	0	2	2	2	2		1	1		1	2	1	2	1	2	2	1	2	1	2	2	2	1	2	1	2	1	2		1	3	2			1	1	2	1	2	2	1	2
0	0	2018	1	1	28	2	3	0	2	2	2	1	1	2			2							1	2	1	2	2	2	2	2	2	2	1	2		1	3	2			1	1	2	1	2	2	1	2
0	31	2016	1	1	28	1	3	0	1	2	2	1	2	2			2							1	3	1	2	2	2	1	2	2	2	2	2		1	3	2			1	4	2	1	2	2	2	2
12	0	2020	2	14	28	2	3	0	1	2	1	2		2			2							1	2	1	2	2	2	1	2	2	1	2	1	2	1	3	2			1	3	1	1	2	2	2	2
32	31	2018	2	2	28	2	3	0	1	2	2	1	3	2			2							4	2	1	2	1	2	2	2	1	1	2	1	2	1	3	1	3	2	1	4	1	1	2	2	1	1
24	24	2019	2	22	28	2	2	0	1	2	1	1	1	2			2							1	1	1	2	2	2	1	2	1	2	2	2		1	3	2			1	1	1	1	2	2	2	2
19	19	2019	2	7	28	2	2	0	2	2	2	1	1	2			2							1	2	1	2	2	2	2	2	2	2	2	2		1	3	2			2		1	1	1	2	2	2
19	19	2019	2	10	30	1	3	0	2	2	2	2		2			1	2	1	2	2	1	1	1	3	1	2	2	2	2	2	1	2	2	1	2	1	3	1	3	2	2		1	1	2	2	1	2
7	32	2019	2	12	30	2	3	0	1	2	2	1	4	2			1	2	2	2	1	1	2	1	3	1	2	2	2	2	2	2	2	2	2		1	3	2			1	4	1	1	2	2	2	2
4	15	2019	2	15	26	1	3	2	1	2	2	1	4	1	2	2	2							1	1	2								1	2		1	3	1	2	1	2		1	1	2	2	2	1
1	17	2019	2	22	27	2	3	2	1	1	2	1	4	1	2	2	1	1	1	2	1	2	1	1	3	2								3	1	2	1	3	2			1	1	2	1	2	2	1	2
15	15	2019	2	10	28	2	3	1	2	2	2	1	1	1	2	2	2							1	3	2								2	2		1	3	1	2	2	1	1	1	1	2	2	1	2
0	15	2020	2	24	24	1	3	0	3	1	2	1	3	1	2	2	2							1	2	2								2	2		1	3	1	3	2	1	3	2	1	2	2	1	2
30	9	2019	2	2	25	2	2	3	1	2	2	1	3	1	1		1	2	2	2	1	1	1	1	3	2								2	2		1	3	2			1	2	2	1	2	2	1	2
0	0	2018	1	1	27	1	3	2	1	2	2	2		2			2							4	1	2								1	2		1	3	1	1	1	1	4	1	1	2	2	2	2
4	26	2018	2	18	28	1	3	2	1	1	2	2		2			2							1	1	2								1	2		1	3	1	1	1	2		2	1	2	2	1	2
15	15	2018	1	1	26	2	2	1	2	2	1	2		1	1		2							1	3	2								1	2		1	3	2			2		2	1	2	2	2	2
19	19	2018	2	10	26	2	2	1	2	2	2	2		2			1	2	2	2	1	1	2	1	2	2								1	2		1	3	2			2		1	1	2	2	2	2
19	19	2019	2	10	28	2	2	1	2	1	2	1	1	2			2							1	3	2								1	2		1	3	2			2		1	1	2	2	1	2
19	19	2019	2	10	28	1	2	1	2	1	2	1	4	1	1		2							1	2	2								1	2		1	3	1	2	1	2		1	1	2	2	2	2
29	29	2018	2	7	28	2	2	1	2	1	2	2		2			2							1	3	2								1	2		1	3	2			1	1	2	1	2	2	1	2
15	35	2019	2	7	29	1	3	1	2	2	2	2		2			2							1	1	2								1	2		1	3	2			2		2	1	2	2	1	2
15	15	2020	2	3	30	2	2	1	2	1	1	1	1	2			2							1	2	2								1	2		1	3	2			2		2	2
0	0	2015	1	1	32	1	3	1	1	2	1	2		2			2							1	2	2								2	2		1	3	2			1	2	1	1	2	2	2	2
10	12	2019	2	13	25	2	3	0	1	1	2	2		2			2							1	3	2								1	2		1	3	2			1	2	2	1	2	2	1	2
10	23	2019	2	22	27	1	3	0	1	2	2	1	4	2			1	2	2	2	1	2	1	1	2	2								2	2		1	3	1	2	1	1	4	1	1	2	2	1	2
2	2	2019	1	1	28	2	2	0	2	2	1	2		2			2							1	3	2								1	2		1	3	2			2		2	1	2	2	1	2
15	0	2019	2	3	30	2	2	0	1	1	1	1	1	2			2							1	2	2								1	2		1	3	1	2	1	1	3	2	1	2	2	2	2
15	15	2019	2	7	31	2	2	0	2	1	1	1	4	2			2							1	3	2								1	2		1	3	1	2	1	1	1	1	1	2	2	2	2
4	32	2019	2	15	24	2	3	2	1	2	1	2		1	2	2	1	1	2	2	2	1	2	1	3	1	2	2	2	1	2	2	1	2	2		1	3	2			2		1	1	2	2	1	2
8	8	2020	2	7	26	1	3	1	2	2	1	2		1	2	2	1	2	2	2	1	2	2	1	1	1	2	2	1	1	2	1	1	3	1	2	1	3	2			1	3	1	2
30	1	2019	2	2	26	1	3	3	1	2	2	2		1	2	2	1	2	2	2	1	1	1	2	1	1	2	2	1	2	2	1	1	2	2		1	4	1	2	1	1	4	2	1	2	2	1	2
4	28	2019	2	15	25	1	3	2	1	1	2	1	2	1	2	2	1	1	2	2	2	1	2	1	2	1	2	2	2	2	2	2	1	2	1	2	1	4	1	3	1	1	2	2	1	2	2	1	2
4	9	2019	2	15	26	2	3	2	1	2	2	1	2	1	2	2	1	2	2	2	1	1	1	2	2	1	1	2	2	2	1	2	2	1	2		1	4	1	1	1	1	4	2	1	2	1	2	2
4	28	2019	2	15	26	2	3	2	1	1	2	1	4	1	2	2	2							1	3	1	2	2	2	1	2	1	1	2	1	1	1	4	2			1	3	2	1	2	2	1	2
0	10	2019	2	4	26	2	3	2	1	2	1	2		1	2	2	2							1	2	1	2	2	2	2	2	2	1	2	1	2	1	4	1	2	1	1	4	1	1	2	2	2	2
5	11	2019	2	7	28	1	3	1	2	1	2	1	3	1	2	2	1	1	2	2	1	5	1	1	2	1	2	2	2	2	2	2	1	2	2		1	4	2			1	1	1	1	2	2	1	2
5	11	2019	2	7	28	1	3	1	2	2	2	1	4	1	2	2	1	1	1	2	1	5	2	1	3	1	2	2	2	2	2	1	1	2	2		1	4	1	2	2	1	2	1	1	2	2	1	2
25	18	2018	1	1	30	1	3	1	2	1	2	1	2	1	2	2	1	1	2	2	2	1	2	1	2	1	2	2	2	2	2	2	2	2	2		1	4	2			1	1	1	1	2	2	1	2
23	2	2019	2	8	28	1	3	0	2	1	1	2		1	2	2	1	1	1	2	1	2	1	1	2	1	2	2	2	1	2	2	2	2	1	2	1	4	2			2		1	1	2	2	1	2
15	32	2020	2	3	30	1	3	0	1	2	1	1	4	1	2	2	1	2	1	2	1	1	1	1	1	1	2	2	2	2	2	2	1	2	1	1	1	4	1	2	1	1	2	1	1	2	2	1	2
30	30	2019	2	2	26	1	3	3	1	2	1	1	1	2			2							2	1	1	2	2	2	1	2	2	2	1	2		1	4	2			1	4	2	1	2	2	1	2
23	29	2019	2	14	27	2	3	3	1	2	2	1	4	2			2							2	1	1	2	2	2	2	2	2	1	2	2		1	4	1	2	1	2		1	1	2	2	1	2
0	15	2019	2	9	27	2	3	3	1	1	2	1	2	2			2							1	2	1	2	2	2	2	2	2	2	2	2		1	4	1	2	1	1	3	2	1	2	2	1	1
24	10	2019	2	18	24	1	3	2	1	2	2	1	3	1	1		2							2	1	1	2	2	2	2	2	2	1	2	2		1	4	1	2	1	1	4	1	1	2	2	2	2
14	16	2019	2	18	24	2	3	2	1	1	2	2		2			1	1	2	2	2	1	2	2	2	1	2	2	2	2	2	2	2	2	2		1	4	1	2	1	1	2	2	1	2	1	1	2
4	17	2019	2	15	25	2	3	2	1	2	1	2		2			2							1	2	1	2	2	2	1	2	2	2	1	2		1	4	2			1	1	2	1	2	2	1	1
10	10	2017	1	1	26	2	3	2	1	1	1	1	1	1	1		2							1	2	1	2	2	2	2	2	2	1	2	1	2	1	4	1	2	1	1	1	1	1	2	2	1	2
16	31	2019	2	2	26	1	3	2	1	2	2	2		2			2							4	2	1	2	2	2	2	2	2	2	2	2		1	4	1	2	1	1	2	2	1	2	2	1	1
12	7	2019	2	14	27	2	3	2	1	2	2	1	2	2			2							2	2	1	2	2	2	2	2	2	1	2	2		1	4	1	2	1	1	4	2	1	2	2	1	2
30	6	2019	2	2	27	1	3	2	1	2	1	2		2			1	2	2	1	2	1	2	1	1	1	2	2	1	2	2	1	1	3	1	2	1	4	1	3	2	1	4	2	1	2	2	2	2
33	35	2018	2	5	27	2	3	2	1	2	2	1	2	2			1	1	1	2	2	3	2	1	2	1	2	2	2	2	2	2	1	2	2		1	4	1	1	1	1	3	2	1	2	2	1	2
14	28	2018	2	18	28	1	3	2	1	2	2	1	3	2			2							1	1	1	2	2	2	2	2	2	1	2	2		1	4	1	2	1	1	3	1	2
30	1	2019	2	2	28	1	3	2	1	2	2	2		2			2							1	1	1	1	2	2	2	2	2	2	1	2		1	4	1	1	1	2		2	1	2	2	2	2
16	30	2019	2	2	28	1	3	2	1	2	1	1	1	2			2							1	1	1	2	2	2	1	2	2	2	1	2		1	4	2			2		2	1	2	2	1	2
9	18	2018	2	16	30	1	3	2	1	2	2	2		2			1	2	2	2	1	1	1	1	2	1	1	1	2	1	2	1	1	2	2		1	4	2			1	2	1	1	2	2	1	1
8	0	2019	1	1	25	1	3	1	2	2	2	2		1	1		1	2	1	1	1	1	1	2	3	1	2	2	2	1	2	2	1	2	2		1	4	2			1	3	1	1	2	2	1	2
0	0	2017	1	1	25	2	2	1	2	2	2	2		2			2							1	1	1	2	2	2	1	2	2	2	1	2		1	4	2			2		1	1	2	2	1	2
8	8	2019	1	1	26	2	3	1	2	2	2	2		2			2							1	3	1	2	2	2	2	2	1	2	1	2		1	4	2			1	4	2	1	2	2	2	2
18	5	2019	2	2	26	1	3	1	2	2	1	2		2			2							1	1	1	2	2	2	2	2	2	2	2	2		1	4	1	1	1	1	2	2	1	2	2	1	1
19	18	2018	2	10	27	1	3	1	2	2	2	2		2			1	1	1	2	1	2	1	1	2	1	2	2	1	1	2	1	1	3	1	2	1	4	2			1	1	1	1	2	2	1	2
18	8	2019	2	11	28	1	3	1	2	2	2	1	1	2			1	1	2	1	1	1	2	1	2	1	2	2	1	1	2	1	1	3	2		1	4	1	2	1	1	2	1	1	2	2	1	2
2	8	2018	2	7	30	1	3	1	2	2	2	2		2			1	2	2	2	1	2	2	1	2	1	2	2	2	2	2	1	2	1	2		1	4	1	2	1	1	2	1	1	2	2	1	2
35	35	2019	2	7	24	2	2	0	2	2	2	2		2			2							1	1	1	2	2	2	1	2	2	2	1	2		1	4	2			1	4	2	1	2	2	1	2
8	8	2019	1	1	25	2	2	0	2	2	2	2		1	1		2							1	3	1	2	1	2	2	2	1	2	2	2		1	4	2			1	4	1	1	2	2	1	2
2	8	2020	2	7	25	1	3	0	1	1	2	1	3	1	1		2							1	2	1	2	2	2	2	2	1	1	2	2		1	4	2			1	1	1	1	2	2	1	2
24	12	2018	2	2	26	1	3	0	1	2	2	2		2			1	2	1	2	2	1	2	1	1	1	1	2	2	1	2	1	1	3	2		1	4	1	3	2	1	4	1	2
0	0	2019	2	20	26	2	3	0	1	2	2	2		1	1		1	1	2	2	1	4	2	1	2	1	2	2	2	2	2	2	1	2	1	1	1	4	1	3	1	1	3	1	2
3	3	2018	2	26	26	2	3	0	1	2	2	2		2			1	1	2	2	2	1	2	1	1	1	2	2	2	1	2	2	1	2	2		1	4	2			1	4	1	2
8	8	2018	2	7	26	2	2	0	2	2	2	2		1	1		2							1	1	1	2	2	2	2	2	1	2	2	2		1	4	2			1	4	2	1	2	2	1	2
15	2	2019	2	9	26	2	3	0	1	2	2	2		2			1	2	2	2	1	1	1	1	2	1	2	2	2	1	2	2	1	2	1	1	1	4	2			2		1	1	2	2	2	2
0	2	2017	1	1	28	2	3	0	1	1	2	1	4	2			2							1	2	1	2	2	2	1	2	2	1	1	2		1	4	1	2	1	1	4	2	1	2	2	1	2
12	10	2019	2	6	28	1	3	0	2	2	1	2		1	1		2							1	2	1	2	2	2	2	2	1	2	2	2		1	4	1	2	1	1	4	1	1	2	2	2	2
10	10	2019	2	6	28	1	3	0	1	1	2	2		1	1		2							1	2	1	2	2	2	1	2	1	2	2	1	2	1	4	2			2		1	1	1	2	1	2
8	8	2019	2	7	28	1	3	0	1	2	1	2		1	1		2							1	1	1	2	2	2	2	1	2	2	1	2		1	4	1	1	1	1	1	1	1	2	2	1	2
2	4	2019	2	7	28	1	3	0	2	2	2	2		2			2							1	3	1	2	2	2	1	2	2	2	3	1	2	1	4	2			1	2	2	1	2	2	1	2
24	28	2019	2	28	29	2	3	0	1	1	1	1	2	2			2							1	1	1	2	2	2	1	2	2	1	2	2		1	4	1	3	1	1	4	2	1	2	2	1	2
15	12	2019	2	3	30	1	3	0	1	1	1	1	2	2			2							1	1	1	2	2	2	2	2	2	2	2	2		1	4	1	2	1	1	3	1	1	2	2	2	1
4	31	2018	2	2	28	1	3	2	1	2	2	1	1	1	2	2	2							1	1	2								1	2		1	4	1	2	1	1	4	1	1	2	2	2	2
24	27	2019	2	21	25	2	3	0	1	2	1	1	2	1	2	2	2							2	2	2								1	2		1	4	1	1	1	1	1	2	1	1	2	1	2
24	31	2019	2	11	27	1	3	0	2	2	2	2		1	2	2	1	2	1	2	2	2	1	1	2	2								1	2		1	4	1	2	1	1	2	2	1	2	2	1	2
0	0	2019	2	9	25	2	3	3	1	2	1	1	1	2			2							2	1	2								1	2		1	4	1	1	1	2		2	1	2	2	1	2
30	30	2019	2	2	26	1	3	3	1	2	1	2		2			1	2	2	2	1	1	3	5	3	2								2	2		1	4	2			1	3	1	1	2	1	2	2
30	24	2019	2	2	26	1	3	3	1	1	2	2		2			2							2	1	2								1	2		1	4	2			2		2	1	2	2	1	2
29	29	2019	2	31	32	2	2	3	1	2	2	1	1	2			2							2	3	2								1	2		1	4	2			1	4	2	1	2	2	2	2
10	31	2017	1	1	25	2	3	0	1	2	2	1	1	1	1		2							2	2	2								2	1	1	1	4	2			2		1	1	2	1	1	2
26	18	2019	1	1	26	1	3	0	1	1	1	2		1	1		2							2	1	2								1	2		1	4	1	1	1	2		1	1	2	2	2	2
12	29	2019	2	14	27	2	3	0	1	2	1	2		2			2							2	2	2								1	2		1	4	1	2	1	1	2	2	1	2	2	1	1
10	5	2019	2	13	28	1	3	0	1	1	2	1	1	1	2	2	2							1	1	1	2	2	2	1	2	1	1	2	2		1	5	1	2	1	1	4	1	1	2	2	1	2
14	0	2018	2	18	26	1	3	2	1	2	2	2		1	1		1	2	2	2	1	1	1	2	2	1	2	2	1	2	2	1	1	2	2		1	5	2			1	2	1	1	2	2	2	2
25	25	2018	2	5	30	1	3	0	1	2	2	1	1	1	1		2							2	2	1	2	1	2	2	2	2	1	2	2		1	5	1	2	2	1	4	2	1	2	2	1	2
32	31	2018	2	6	30	1	3	2	1	1	1	1	2	2			1	2	1	2	2	2	1	1	1	2								2	2		1	5	1	2	1	2		1	1	2	2	1	2
8	8	2019	2	7	26	2	2	0	2	2	2	1	3	1	1		2							1	3	2								1	2		1	5	2			1	1	2	1	2	1	1	1
26	26	2017	1	1	28	1	2	0	2	2	2	2		1	1		2							5	2	2								1	2		1	5	2			2		2	1	2	2	1	2
19	8	2019	2	7	29	1	2	0	2	2	1	2		1	1		1	2	2	2	1	1	1	1	3	2								1	2		1	5	2			1	1	2	1	2	2	1	2
[truncated: 13 more columns]
